# Supplementary material for: The Effect of Gamification through a Virtual Reality on Preoperative Anxiety in Pediatric Patients Undergoing General Anesthesia: A Prospective, Randomized, and Controlled Trial
Source: J Clin Med. 2018 Sep 17;7(9):284. doi: 10.3390/jcm7090284 (PMC6162739; doi:10.3390/jcm7090284)
Supplement: Supplementary file 1 [file jcm-07-00284-s001.zip]

Archive with 3 entries (3 files):
- Supplementary Table S1.doc
- Supplementary Table S2.doc
- Supplementary Table S3.doc
